# Supplementary material for: Linking Systemic Inflammation to Coronary Lesion Complexity: A Combined FFR and OCT Study
Source: Int J Mol Sci. 2025 Nov 2;26(21):10683. doi: 10.3390/ijms262110683 (PMC12608127; doi:10.3390/ijms262110683)
Supplement: Supplementary file 1 [file ijms-26-10683-s001.zip]

Archive with 1 entries (1 files):
- ijms-3916402-supplementary.pdf
